# Supplementary material for: Two Coding-Complete Genomes of Tick-Borne Encephalitis Virus Sequenced from Ixodes persulcatus Collected in Bulgan, Mongolia
Source: Pathogens. 2026 Apr 1;15(4):378. doi: 10.3390/pathogens15040378 (PMC13119144; doi:10.3390/pathogens15040378)
Supplement: Supplementary file 1 [file pathogens-15-00378-s001.zip]

Archive with 1 entries (1 files):
- pathogens-4211087-supplementary.pdf
